# Supplementary material for: Single‐cell RNA‐sequencing technology demonstrates the heterogeneity between aged prostate peripheral and transitional zone
Source: Clin Transl Med. 2022 Oct 17;12(10):e1084. doi: 10.1002/ctm2.1084 (PMC9574492; doi:10.1002/ctm2.1084)
Supplement: Supplementary file 14 — Supporting Information [file CTM2-12-e1084-s002.xlsx]

## Sheet: Sheet1
Supplementary Table S1. Reagents, antibodies and primers Used
Part 1: Reagents, antibodies
Antibody	Item number	Dilution	Company
Anti-Cytokeratin13	AB92551	1:200	Abcam
Anti-SCGB1A1	MAB4218-SP	1:200	Bio-Techne Corporation
Anti-SOX2	3579s	1:200	Cell Signaling Technology
Anti-KRT14	ab7800	1:200	Abcam
Anti-PDGFR	ab203491	1:200	Abcam
Anti-KRT8/18	20R-CP004	1:200	Fitzgerald
Anti-LYD6	PA5-64167	1:200	Thermo Fisher Scientific
Anti-PSCA	AB137936	1:200	Abcam
Anti-SRD5A2	AB124877	1:200	Abcam
Anti-RGS5	11590-1-AP	1:200	Proteintech
Anit-GNLY	AB241333	1:200	Abcam
Anit-S100A9	AB92507	1:200	Abcam
Anit-FOXP3	12632s	1:200	Cell Signaling Technology
Anti-AR	ab133273	1:200	Cell Signaling Technology
Anti-KLK3	5877S	1:200	Cell Signaling Technology
Anti-TFF3	ab108599	1:200	Abcam
Anti-MS4A1	ab78237	1:200	Abcam
Anti-CD68	ab213363	1:200	Abcam
Anti-CD3D	ab109531	1:200	Abcam
Anti-AMACR	ab246927	1:200	Abcam
Supplementary Table S2: The basic information of sequencing and mapping information
Sample ID	Single cell sequencing strategy	Median Genes per Cell	Mean Reads per Cell	Number of Reads	Sequencing Saturation	Total Genes Detected	Median UMI Counts per Cell
Nanjin.PZ	Singleron	1334	120474	359373942	0.7886	27848	3220
Nanjin.TZ	Singleron	1294	104507	323240151	0.7861	28355	2880
PZ1	10× Genomics	984	145257	700572934	0.781	24494	2850
TZ1	10× Genomics	1451	73997	712667366	0.656	25217	4558
PZ2	10× Genomics	1336	94301	691321256	0.867	23480	3908
TZ2	10× Genomics	1495	106432	788344126	0.84	23977	4287
Supplementary Table 3: Gene gets used in the article
Gene Set Names	Source/Reference
Prostate Stem Marker	Concluded from reference 1 to 6	TACSTD2	ITGB1	CD44	KRT4	KRT19	ITGA2B	SOX2	PROM1	LY6D	LY6E	ALDH1A1	PSCA	ALCAM	KIT
Neuronal Marker	Concluded from reference 2,4,6 to 9	SYP	CHGA	SCG2	CGRP	SOX2	NES	HMGA2	CHGB	TTF-1	FOXA2	NCAM1	NTF3	NGFR	NRCAM	TRNP1	SLITRK6	FEZ1	FAT3	AURKA	MYCN	EZH2	CDH13	NRG1	HMGA2	PSCA
LSCmed Cell	Concluded from reference 2	S100A1	TSTD1	SLC25A24	NGF	F5	CD55	GPR137B	FFAR4	USP6NL	NT5C2	C1orf116	CTSE	MYOF	LGALS3	CTSH	SCNN1A	KRT7	MEIS2	ACSM3	PRSS22	NBEA	KRT4	GPRC5A	SCEL	C15orf62	TSPAN8	ALDH1A3	IL1RN	CXCL13	IGSF11	CDC42EP5	SBSN	TNFAIP6	KRT23	REG1B	CYP2F1	SLC25A48	SDCBP2	SULT1E1	PPARG	MGAT5	C7	BACE2	MGAT4A	PGLYRP1	C3	ASPA	SPNS2
BPH Signature	Concluded from reference 10	AADAT	ABCA1	ABCA2	ABHD3	ABO	ACADL	ACP6	ACSBG1	ACTR3B	ACY3	ADAMTSL4	ADHFE1	ADIPOR2	ADPRM	ADSS	AGRN	AHDC1	AKAP1	ALAD	ALKBH1	ALOX15B	AMPD3	ANGPT2	ANKRD46	ANPEP	AP2A2	APBA2	APBB1IP	ARHGAP1	ARHGAP30	ARHGAP35	ARMCX3	ARRDC1	ARSK	ATF1	ATP11A	ATP1B2	ATRNL1	AXIN2	BBC3	BCL9L	BET1	BIN2	BMP5	BNIPL	BSDC1	BTNL9	C14orf169
BPH B metabolism	Concluded from reference 10	COL23A1	SIX2	CCDC68	ZNF469	HSD17B13	PRDM8	ABO	STC2	ACTL10	ASB5	PABPC1L2A	SERHL2	SCT	SLC38A11	NELL1	PABPC1L2B	TCF7	SLCO4A1	RBM20	CDR1	SPTSSB	ENPP6	CYP3A5	RPS6KL1	PSCA	ZDHHC11	KL	TPSG1	STC1	ZNF812	POPDC2	ZNF239	BNIPL	CACNA2D1	COL21A1	MLXIPL	TTC12	CACNA1C	CD5	LCN6	KIAA0754	BTNL9	FBXL18	MAGIX	CCDC40	LCN10	SH3BGR	IL1RL2
BPH A Stromal	Concluded from reference 10	A2M	AADAT	AASS	ABCA1	ABCA2	ABCF3	ABHD16A	ABO	ACACA	ACADL	ACADVL	ACP2	ACPP	ACSBG1	ACSM3	ACTR3B	ACY1	ADAMTSL4	ADHFE1	ADIPOR1	ADIPOR2	ADPGK	ADPRM	ADRB1	ADRB2	AFAP1	AFMID	AFTPH	AGAP1	AGAP4	AGO3	AGPS	AGRN	AHCY	AHDC1	AHR	AKAP1	ALAD	ALCAM	ALDH3A2	ALG12	ALG2	ALG3	ALG8	ALKBH1	AMD1	AMER1	ANPEP
Basal Trop2+ CD49fhi	Concluded from reference 8	CDH13	COL17A1	VSNL1	DLK2	TAGLN	ANXA8L2	COL4A6	TP63	LTBP2	NIPAL4	KRT5	FHL1	CSPG4	RPSAP52	KCNQ5	SERPINF1	DKK3	TNC	SYNE1	PDPN	JAG2	PTPRQ	MIR205HG	PAMR1	TPM2	ZNF488	MRC2	DEPDC7	SH2D5	BNC1	C16orf74	HAS2	GLIPR1	DUSP7	NGFR	FAM212A	FSCN1	MSRB3	SPARC	CAV1	DFNA5	TMEM40	COL4A5	SLC1A3	ERG	KREMEN2	HCAR3	MYL9
Luminal Trop2+ CD49flo	Concluded from reference 8	DPP4	CPNE4	ACPP	TFF1	CD38	CHRM1	C2orf72	CCK	ANKRD1	CPB1	NPY	LSAMP	KLK4	SYTL2	DLL4	VNN1	KLK3	ENTPD8	TBXAS1	ARHGEF38	TOX3	PTPRN2	CPLX3	MS4A7	TMC5	CNTNAP2	DOCK11	KIAA1324	POTEF	AFF3	CLGN	GPR98	CTNND2	ATP2A3	CWH43	SLC6A14	POTEE	RAMP1	LMAN1L	UNC5D	ODZ1	KLK2	ARHGAP6	SMPD3	PTN	SRD5A3	POTEM	SLC38A11
Luminal2	Concluded from reference 3	ZNFX1	ZNF664	ZNF638	ZNF467	ZNF217	ZNF207	ZNF185	ZMIZ2	ZMAT5	ZFYVE21	ZFR	ZDHHC9	ZCCHC7	ZBTB7A	ZBTB4	YWHAB	YPEL3	YOD1	XRN1	XPR1	WWTR1	WWC1	WSB2	WNT7B	WNT4	WNK4	WNK2	WIPF3	WFDC2	WDR83	WAPL	VWA5A	VTCN1	VSIG10	VPS53	VPS50	VPS4B	VPS37B	VPS13D	VILL	VGLL4	VEZT	VAV2	VAT1	VAMP8	VAMP5	UTRN	USP6NL
NEPC Signature	Concluded from reference 7	AX746487	KLHL26	HIST1H4A	SVOP	C17orf53	STMN3	PTTG3	AK098017	BC025345	GTSE1	CENPE	GPRIN1	hCG_1997999	GSG2	NTN2L	PATL1	LRTM2	C15orf39	SAFB	EPR-1	PHKG1	GMIP	PANK1	CFL1	BCR	MKI67	BC035392	WDR18	FAM123C	SYT5	KIF11	ZNF512B	TACC3	NETO2	FOXM1	ARHGEF18	TFR2	SLC26A10	EEF1A2	ESM1	KIAA0973	TIMELESS	SNCB	BUB1	DLGAP5	KIF4B	SYN1	TSEN54
CFSE High Cell	Concluded from reference 5	SLC29A4	KRT13	CUX2	LIFR	C12orf56	IGF2	FABP4	GNAL	C2CD3	FGF5	INPP5D	SUGCT	RP3-510D11.2	HDAC9	IL32	SERPINB3	PRAC1	PITX1	NCF2	CXCL14	MAP1B	CALML3	CERS3	SNHG8	CSNK1G1	MFAP2	ZFAS1	CSF2	SOX4	METRN	DSG3	GOPC	TSPAN1	C6orf48	ARTN	PRSS3	RPS27	GAS5	FERMT1	HTRA1	EEF1B2	C16orf74	CDA	PRDM1	LRRC75A-AS1	IL18	PHPT1	OST4
Luminal progenitor	Concluded from reference 5	MAP3K14	ZNF445	SPPL2B	PTGES	EMX2OS	MSLN	HAGLR	ZNF777	NEFM	FANCA	LHX1	ISYNA1	GPNMB	DOHH	CA9	NTNG1	TBL3	CYP1B1	SPESP1	SLC2A3	CA2	SERPINA1	TIMELESS	ZNF860	CASP14	ID4	GNG11	PAX8	KRT19	SHMT1	PEG10	ALDH1A1	NOP2	GPRC5C	DUSP2	PTGS1	F2R	HILPDA	ILVBL	MFSD2A	NUP93	RNASET2	DKK3	NDNL2	FUCA1	KIF22	GEM	MMS19
Basal Signature	Concluded from reference 4	COL17A1	CDH13	VSNL1	ANXA8L2	TP63	ZBED2	NOTCH4	BNC1	PTPRQ	C3orf54	ZNF488	KRT5	NGFR	DLK2	PDPN	ROBO2	COL4A6	BCL11B	KCNQ5	TNS4	WNT7A	NIPAL4	S100A2	WNT10A	FAM176A	PHYHIP	KCNJ15	ANXA8	ANXA8L1	PLCH2	ATP6V0D2	CSPG4	IGFBP6	P2RY2	DEPDC7	EPGN	CLVS2	COL7A1	KCNJ5	CAV1	RNF165	PTPRZ1	KRT14	HMGA2	LTBP2	GJB5	C16orf74	CXorf57
AR Target Genes	Concluded from reference 11	KLK3	KLK2	PMEPA1	ABCC4	NKX3-1	C1orf116	FKBP5	ACSL3	ZBTB10	HERC3	PTGER4	MPHOSPH9	EAF2	MED28	NNMT	MAF	GNMT	CENPN	ELL2	TMPRSS2
LE Signature	Caculated from our data	NPY	ACPP	MSMB	KLK3	RDH11	KLK2	NEFH	NKX3-1	DHRS7	MME	CPE	PAK1IP1	DBI	NCAPD3	MT1G	TFF3	PDLIM5	PLA2G2A	FADS2	AZGP1	STEAP2	TRGC1	PLPP1	SEC11C	DPP4	KLK4	PDIA3	PCAT4	MIA3	SORD	SMS	SLC45A3	ABCC4	TMPRSS2	SLC39A6	LRRC26	NAAA	MT1F	HSP90B1	TMEFF2	H2AFJ	TSPAN1	APLP2	ASRGL1	MESP1	SPON2	PMEPA1	ACSL3
HE Signature	Caculated from our data	KRT13	KRT17	KRT15	S100A2	MMP7	KRT19	LY6D	KRT5	S100A6	KRT7	KRT23	CLDN4	HBEGF	PLAT	TM4SF1	DST	WFDC2	TACSTD2	LAMB3	S100A9	S100P	OLFM4	SLPI	GADD45A	DEFB1	KLF5	CLDN1	AQP3	SFN	ANXA2	G0S2	ELF3	GSTP1	ACTG1	PLAU	TNFRSF12A	PHLDA1	LY6E	HSPB1	PLCG2	GPRC5A	ITGA2	FHL2	IGFBP3	CXCL1	HCAR3	S100A14	AREG
CE Signature	Caculated from our data	SCGB3A1	SCGB1A1	OLFM4	PIGR	SLPI	WFDC2	RARRES1	MGP	CP	LCN2	S100P	CXCL17	ATP1B1	MMP7	ELF3	CRABP2	TFF1	LY6E	GSTA1	ZFP36L1	KRT7	PSCA	SCUBE2	KRT19	CXCL1	TNFAIP2	S100A6	CD82	CLDN4	AGR2	HES1	RHOV	KLF5	CLU	LXN	SLC40A1	IGFBP3	TSPAN3	LTF	MEIS2	FAM3D	ASS1	GSTP1	MUC1	CLDN3	LGALS3	JUN	CD74
BE Signature	Caculated from our data	IGKC	IGFBP7	C11orf96	A2M	SPARCL1	CFD	VIM	TAGLN	TPM2	MTRNR2L12	TM4SF1	MYH11	MTRNR2L8	CCL2	IER3	SOCS3	MYL9	NFKBIA	KRT17	PDLIM1	GADD45A	LMNA	JUNB	HLA-DRA	S100A6	PPP1R15A	YBX3	CXCL2	HLA-DPA1	KRT15	G0S2	HLA-DPB1	MGP	EGR1	UBC	MT-ND3	HLA-DRB1	TMSB4X	EIF1	FOSB	ETS2	RPS9	FOS	HSPA1A	JUND	NR4A1	EMP1	ZFP36
CD8 Cytokine	Concluded from reference 12, 13	CCL3	CCL3L3	CCL4L2	IFNG	CCL4	GZMB	XCL1	XCL2	CSF2	CCR1	IL10	HOPX	FASLG	GZMH	BATF3	TIMD4	FEZ1	HAVCR2	ZBTB32	SLC27A2	LAG3	PRF1	IL18RAP	GZMA	PTMS	PHLDA1	ZBED2	NCS1	IQCG	JAKMIP1	KLRC1	CRTAM	CCR5	EGR2	TNFRSF9	TNF	SLC4A10	ADAM19	MSC	METRNL	SLAMF7	NKG7	CXCR6	CD70	ATP8B4	SDC4	ELOVL6	ADAP1
CD8 Cytotoxic	Concluded from reference 12, 13	CCL5	GZMK	GNLY	TRGC2	FGFBP2	C1orf21	KLRF1	FCGR3A	PTGDR	KLRC2	EOMES	S1PR5	CLIC3	AOAH	CADM1	TRGC1	DTHD1	LILRB1	SAMD3	ZNF683	KLRD1	NCR1	FAM49A	KLRG1	CTSW	CD244	CMC1	APOBEC3H	CST7	CX3CR1	FCRL6	TMCC3	PLA2G16	TYROBP	TPRG1	C12orf75	PLCG2	PLEK	RCAN2	DKK3	ADRB2	FCRL3	NKG7	PPP2R2B	SYNGR1	KLRC4	HLA-DPB1	DAPK2
CD8 Proliferation	Concluded from reference 12, 13	PYCR1	NPW	LIF	IL2	SLC29A1	GINS2	ODC1	CENPV	GAL	HPDL	NME1	FABP5	CD3EAP	NLN	POLR3G	KCNK15	GJB6	NOP16	DLL3	CCDC86	CDC20	METTL1	ATAD3B	UCK2	SRM	TOMM40	EIF4EBP1	RRP9	ANKLE1	EBNA1BP2	TMEM97	ORC6	MRTO4	BOP1	G0S2	F12	WDR4	FOSL1	C17orf96	PUS7	ECE2	GCK	PDSS1	TMEM52	SMKR1	FKBP4	MRPL12	C16orf59
CD8 IFN Response	Concluded from reference 12, 13	IFIT3	CMPK2	IFIT2	IFI44L	GBP1	LGALS9	GBP7	PARP9	XAF1	STAT1	MX1	SAMD9L	GBP4	GBP5	HAPLN3	OAS3	LGALS3BP	DDX60	SECTM1	ETV7	NEXN	OAS1	IRF7	IFI6	TRAFD1	ISG15	IFI35	UBE2L6	IFIT5	IFI30	EPSTI1	DTX3L	IRF1	BCL2L14	LPIN2	IFI44	APOL6	STAT2	PARP14	TRIM22	IFIH1	IFITM3	OAS2	FBXO6	PARP12	ERAP2	HELZ2	JAK2
CD8 rest	Concluded from reference 12, 13	WDR86	IL7R	TSPAN2	LRRC2	SNAI3	CD52	TIMP1	YPEL4	CALHM2	S100A4	TSC22D3	EPHA4	ZNF831	ZCCHC18	GLIPR1	AIM1L	KLRB1	CNPY4	GDPD5	TC2N	AHNAK	PBXIP1	HIST1H2BD	BCL9L	EEPD1	ADAM23	THRA	KCTD7	CTSF	CAMK2N1	DCP1B	44808	FXYD2	CECR1	DPYSL2	CCDC65	CDC25B	FAM229A	RP11-111M22.2	BCO2	HHAT	TGFB3	ANTXR2	AQP3	CRIP2	MYO1F	MPP7	NMT2
exhausted	Concluded from reference 12, 13	HAVCR2	CXCL13	CCL3	SIRPG	IFNG	TIGIT	GZMB	PDCD1	PARK7	TNFRSF9	ACP5	CTLA4	RBPJ	MIR155	CXCR6	CD27	FKBP1A	BST2	TPI1	MIR155HG	PTTG1	CD63	SAMSN1	RGS1	CD27-AS1	ITGAE	MIR4632	HLA-DRA	IGFLR1	KRT86	ENTPD1	DUSP4	SIT1	TOX	PHLDA1	CCND2	GPR25	LAYN	PRDX5	SARDH	FASLG	MIR3917	ANXA5	CTSD	PDIA6	RANBP1	FKBP1A-SDCBP2	COTL1
CD8 cytotoxicity	Concluded from reference 12	PRF1	IFNG	GNLY	NKG7	GZMB	GZMA	GZMH	KLRK1	KLRB1	KLRD1	CTSW	CST7
CD8 C1 naive T cell	Concluded from reference 12	CD8B	ANAPC1P1	NELL2	CARS	HSP90AB1	SELENOH	NUCB2	NBDY	NCL	OXNAD1	ANP32B	PCED1B	CLNS1A	DARS	EIF5A	HINT1	ST13	NSMCE1	HAPLN3	ATP5L	COX4I1	NPM1	LRRN3	HSPD1	LIMD2	UBE2G2	SRSF6	C4orf3	DOCK10	LEFTY1	AIF1	BTF3	PYCR2	LEPROTL1	PNISR	U2AF1L4	CIAPIN1	FBL	ARGLU1	PDE3B	RAPGEF6	DMAC1	PGGHG	COX6C	NAP1L1	ANAPC16	RGS10	APEX1
CD8 C3 effective T cell	Concluded from reference 12	NKG7	GZMH	PRF1	CTSW	KLRD1	CST7	TARP	GNLY	ADGRG1	C12orf75	SLAMF7	RASSF1	SLC9A3R1	RAP1B	APMAP	ZEB2	TPST2	SPN	PTPN4	PYHIN1	SAMD3	DOK2	TTC38	CYBA	PTP4A2	CYTH4	PFN1	LITAF	MYO1F	TTC16	SYNE1	RAB29	MYO1G	CEP78	CD99	ITGB1	USP28	HLA-C	LPCAT1	EFHD2	ITGB2	ITGAL	ZEB2-AS1	CD52	TBX21	FLNA	DIP2A	LILRB1
CD8 C2 naive T cell	Concluded from reference 12	DUSP2	CLUHP3	ZFP36L2	HELB	JUNB	IL10RA	UPP1	MYBL1	CYB561	LYAR	PATJ	PTGER2	MALAT1	MCUB	ATP2B1	EPB41	TNFSF8	S100A10	SESN1	CD28	GPR183	IL7R
CD8 C4 pre exhaustion T cell	Concluded from reference 12	CCL5	CCL4	CCL4L1	CRTAM	CD74	CCL3L3	GZMK	CCL3L1	ITM2C	SH2D1A	AOAH	F2R	PVRIG	CD84	EOMES	DTHD1	PDE4DIP	WIPF1	CMC1	CLDND1	EPHA1	NEK7	MS4A1	CXCR4	CD44	TRAT1	FAM102A	TC2N
CD8 C5 pre exhaustion T cell	Concluded from reference 12	ITGA1	ZNF683	CAPG	PELO	JUN	CTSA	ZYX	CXCR3	CD69	CKLF	CKLF-CMTM1	PTGER4	PLTP	ADAM19	SKIL	STK17B	SOCS1	XCL1	SLC7A5P2	XCL2	SMG1P3	PLEC	CISH	S100A11	PLP2	SUSD3	USP20	PFKFB3	VIM	FAM129A	GLUL	GCHFR	PLXDC1	GOLGA8A	BTG1
CD8 C6 exhaustion T cell	Concluded from reference 12	CD8A	GZMB	HAVCR2	GZMA	ITGAE	CCL3	CXCR6	APOBEC3G	HLA-DRA	CD63	IFNG	CXCL13	TIGIT	FASLG	LAG3	LYST	SIRPG	PDCD1	HLA-DRB1	CTSD	RGS1	APOBEC3C	HLA-DRB5	ID2	RBPJ	HLA-DRB6	ABI3	TNFRSF9	COTL1	RAB27A	PTPN22	IDH2	TOX	HLA-DPA1	TNIP3	KLRC1	ENTPD1	HLA-DMA	MIR155HG	BST2	ACP5	KLRC2	DUSP4	HLA-DPB1	IL2RB	OASL	PTPN7	ALOX5AP
RAM C1 (Tissue-resident macrophages)	Concluded from reference 14	KPNA1	RNASE3	RNASE3	CD9	LPL	PALB2	MRC1	RNASE2	RNASE2	TCF7L2	APLP2	PPARG	CLEC7A	ATP6V0D2	TXNIP	PLET1	HSP90B1	SEMA3C	CMSS1	LSP1	CDK8	ADIPOR2	KCNIP4	CAMK1D	SPATA6	CA4	IL31RA	CHIA	VRTN
RAM C2 (Proliferation tissue-resident macrophages)	Concluded from reference 14	UBE2C	TUBB	TUBA1B	TOP2A	STMN1	SPC25	SMC2	RRM2	RRM1	RBBP7	PRC1	PCLAF	NUSAP1	NUP50	NUCKS1	MKI67	MCM3	KIF15	KIF11	HMGB2	CEP55	CENPF	CENPE	CDK1	CCNA2	BIRC5
RecAM C3 (Pro-inflammatory recruited macrophages)	Concluded from reference 14	GBP2	MS4A6A	ARID5B	F13A1	MS4A6E	ACOD1	LCN2	CD14	ARG1	C15orf48	AOAH	LRRTM3	COG7	FYB1	PID1	CCL5	SASH1	PRDX6	NOS2	FMNL2	PLA2G7	HPR	HP	FAM126B	AIF1
RecAM C4 (Pro-inflammatory recruited macrophages)	Concluded from reference 14	BASP1	GADD45A	GBP2	SRGN	HCAR2	HCAR3	IL36G	LCN2	ACOD1	IL1RN	IL1B	ARID5B	AOAH	IRGM	CCL18	CCL3	CCL3L1	CCL3L3	RNF213	CD274	FYB1	CCL4	CCL4L2	CSF3R	IRAK3	IL1R2	CLEC4E	IGSF6	S100A8	FMNL2	CCRL2	SLFN12	SLFN12L	SLFN5
RecAM C5 (Pro-inflammatory recruited macrophages)	Concluded from reference 14	XYLT1	VIM	TXNIP	TRPS1	SH3BGRL	S100A6	RUNX1	MYO5A	LSP1	LHFPL2	ITGA4	FNDC3A	FN1	FMNL2	EPS8	DENND4A	CTSS	CRIP1	CLEC7A	CD93	CD9	CD14	CCL23	CCL15-CCL14	CCL15	ATP6V0D2	APOE	ALCAM	AHNAK	ADIPOR2	ACER3
G1/S	Concluded from reference 14	MCM5	PCNA	TYMS	FEN1	MCM2	MCM4	RRM1	UNG	GINS2	MCM6	CDCA7	DTL	PRIM1	UHRF1	MLF1IP	HELLS	RFC2	RPA2	NASP	RAD51AP1	GMNN	WDR76	SLBP	CCNE2	UBR7	POLD3	MSH2	ATAD2	RAD51	RRM2	CDC45	CDC6	EXO1	TIPIN	DSCC1	BLM	CASP8AP2	USP1	CLSPN	POLA1	CHAF1B	BRIP1	E2F8
G2/M	Concluded from reference 14	HMGB2	CDK1	NUSAP1	UBE2C	BIRC5	TPX2	TOP2A	NDC80	CKS2	NUF2	CKS1B	MKI67	TMPO	CENPF	TACC3	FAM64A	SMC4	CCNB2	CKAP2L	CKAP2	AURKB	BUB1	KIF11	ANP32E	TUBB4B	GTSE1	KIF20B	HJURP	HJURP	CDCA3	HN1	CDC20	TTK	CDC25C	KIF2C	RANGAP1	NCAPD2	DLGAP5	CDCA2	CDCA8	ECT2	KIF23	HMMR	AURKA	PSRC1	ANLN	LBR	CKAP5
M1	Concluded from reference 14, 15	ADAMDEC1	AQP9	CHI3L1	SLC15A3	ACHE	APOBEC3A	APOL3	APOL6	ARRB1	CCL19	CCL5	CCL8	CCR7	CD38	CD40	CLIC2	CXCL10	CXCL11	CXCL13	CXCL9	CYP27B1	DHX58	EBI3	GGT5	HESX1	IDO1	IFI44L	IL2RA	KIAA0754	KYNU	LAG3	LAMP3	LILRA3	LILRB2	NOD2	PLA1A	PTGIR	RASSF4	RSAD2	SIGLEC1	SLAMF1	SLC2A6	SOCS1	TLR7	TLR8	TNFAIP6	TNIP3	TRPM4
M2	Concluded from reference 14, 15	ADAMDEC1	CHI3L1	SLC15A3	CCL8	CLIC2	EBI3	GGT5	SIGLEC1	TLR8	CCL18	CD68	FAM198B	TREM2	AIF1	ALOX15	CCL13	CCL14	CCL23	CD209	CD4	CFP	CLEC10A	CLEC4A	CRYBB1	FES	FRMD4A	FZD2	GSTT1	HRH1	HTR2B	MS4A6A	NME8	NPL	P2RY13	PDCD1LG2	RENBP	WNT5B
Alternatively-activated macrophages (macrophage immune-suppressive signature)	Concluded from reference 15	CSTB	SPP1	CTSD	FTL	GPNMB	IFI6	FBP1	LY6E	APOC1	S100A11	ALDOA	ANXA2	CD63	MIF	CTSL	GSTO1	TXN	APOE	NUPR1	CD68	LGALS1	CTSB	FABP5	ATP6V1F	LGALS3	CD9	MARCO	ISG15	GCHFR	MGST3	CAPG	S100A10	LDHA	TPI1	C15orf48	RP11-290F20.3	GAPDH	ACP5	GLUL	PPDPF	CALM1	SH3BGRL3	PKM	S100A6	PRDX1	IFI27	ENO1	LRPAP1
References
1..Barros-Silva JD, Linn DE, Steiner I, et al. Single-Cell Analysis Identifies LY6D as a Marker Linking Castration-Resistant Prostate Luminal Cells to Prostate Progenitors and Cancer. Cell Rep. 2018; 25(12): 3504-3518.e6
2.Sackmann Sala L, Boutillon F, Menara G, De Goyon-Pélard A, Leprévost M, Codzamanian J, et al. A rare castration-resistant progenitor cell population is highly enriched in Pten-null prostate tumours. J Pathol. 2017; 243(1): 51-64
3.Karthaus WR, Hofree M, Choi D, et al. Regenerative potential of prostate luminal cells revealed by single-cell analysis. Science. 2020; 368(6490): 497-505
4.Zhang D,Park D,Zhong Y, et al. Stem cell and neurogenic gene-expression profiles link prostate basal cells to aggressive prostate cancer. Nat Commun. 2016; 7: 10798
5.Hu WY, Hu DP, Xie L, et al. Isolation and functional interrogation of adult human prostate epithelial stem cells at single cell resolution. Stem Cell Res. 2017; 23: 1-12
6.Henry GH, Malewska A, Joseph DB, et al. A Cellular Anatomy of the Normal Adult Human Prostate and Prostatic Urethra. Cell Rep. 2018; 25(12): 3530-3542.
7.Beltran H, Rickman DS, Park K, et al. Molecular characterization of neuroendocrine Prostate cancer and identification of new Drug Targets. Cancer Discov. 2011; 1(6): 487-95
8.Smith BA, Sokolov A, Uzunangelov V, Baertsch R, Newton Y, Graim K, et al. A basal stem cell signature identifies aggressive prostate cancer phenotypes. Proc Natl Acad Sci U S A. 2015; 112(47): E6544-52
9.Lee JK, Phillips JW, Smith BA, et al. N-Myc Drives Neuroendocrine Prostate Cancer Initiated from Human Prostate Epithelial Cells. Cancer Cell. 2016; 29(4): 536-547
10.Liu D, Shoag JE, Poliak D, et al. Integrative multiplatform molecular profiling of benign prostatic hyperplasia identifies distinct subtypes. Nat Commun. 2020; 11(1): 1987
11.Mulholland DJ, Tran LM, Li Y, et al. Cell autonomous role of PTEN in regulating castration-resistant prostate cancer growth. Cancer Cell. 2011; 19(6): 792-804
12.Guo X, Zhang Y, Zheng L, et al. Global characterization of T cells in non-small-cell lung cancer by single-cell sequencing. Nat Med. 2018; 24(7):978-985.
13.Lambrechts D, Wauters E, Boeckx B, et al. Phenotype molding of stromal cells in the lung tumor microenvironment. Nat Med. 2018; 24(8):1277-1289.
14.Mould KJ, Jackson ND, Henson PM, Seibold M, Janssen WJ. Single cell RNA sequencing identifies unique inflammatory airspace macrophage subsets. JCI Insight. 2019; 7;4(5):e126556.
15.Elyada E, Bolisetty M, Laise P, et al. Cross-species single-cell analysis of pancreatic ductal adenocarcinoma reveals antigen-presenting cancer-associated fibroblasts. Cancer Discov. 2019; 9(8):1102-1123.
[truncated: 926 more columns]
